# Supplementary material for: Characterisation of five candidate genes within the ETEC F4ab/ac candidate region in pigs
Source: BMC Res Notes. 2011 Jun 30;4:225. doi: 10.1186/1756-0500-4-225 (PMC3160978; doi:10.1186/1756-0500-4-225)
Supplement: Additional file 1 — Complete list of primer sequences, amplicon sizes and amplicon coverage. [file 1756-0500-4-225-S1.XLS]

## Sheet: Ark1
DNA	Gene name	Forward primer	Reverse primer	Amplicon size	Exon
	TFRC	CCCACCTCAATTCAGGATCT	CGACCCACACCACAGCTTAC	550	2
		CTGGATGAGACAAGGCCAGT	CCTAGGGCCTTGCATACTGA	558	3
		AGGCTTCTGGGAAGAAAAGG	GTACCAGGGCTCAGCTTGAC	559	4
		TATTGGGATGGGGCTTTACA	ACCCAGGGCATATGGAAGTT	656	5
		TGCAGCCATAGGTCAGATTG	CTGTGTCTGAGGAGCAGCAG	609	6
		GGAATCAAACCTGTGCTGCT	GGAGCAGCCCTAGAAAAGGT	697	7
		TGGTTGATGGGCTCTTCATT	GCTAACCATCCCCAAAGGAT	783	8 & 9
		CTGGCCAGTAAGAAGGACTGA	GCATTAAGGGTAAGAAAGCCTTG	847	10
		AACCCCTGGAGTCTTAAGTCAG	CTCCATATGCTGTGGGTGTG	564	11
		GAGGTCGAGTAAGCTGGTTCC	TTGCTGTTGACAAGGCAATC	808	12 & 13
		CATGGGTGAACCAGAAAGGT	TGAGTCTTGGGTATGGGTCA	667	14
		CATGGGCCTAATGGGAATAAC	CCACGGGAACTCCCTAGATA	661	15 & 16
		TGGGGAAACTAGAGTGTGAGG	GGTTAGGGATCGAACCCACT	597	17
		AGGAGTTCCTGCTTTGTTGC	GCCTGGCAGAGTGGTTAAAG	615	18
		ACCAGCTCAGGGCAGTTAGA	TGAAAAGCTGCTGCCTAAAGA	610	19
	ACK1	GGGACTTCCTCCACTAGCAA	GCTCAGCCTCCATTCCAAG	692	1
		GTGGGACCAGGTGGGTACAG	CACCGGTCCTGAGGACAGAG	428	2
		GAGACCAAGGAAGCCCATGAT	GAAGCAAAGATGTCCTAGGTCCA	497	3
		TGGAAATTTAGCAAAGCCAGGA	TCACATCCCAACAGAGGAACAG	445	4
		GAGCTGAGGCAGAGATGTTTGA	GCAACTCTCAGCCAGTGAACAC	486	5
		GAGTGTGCAGCAGGGCTCTG	AGTGAATGGCTGGGCCCTC	526	6
		ACCCAGAGCGAGAAGTCCTG	GACTTCAAGCAAGGCCTAGGC	454	7
		GAAGAGCTGGGTGCTCTGCTT	AGCGGCAGCTGCATACTTGA	552	8 & 9
		CAGCATGGGAACCTACTCTGATC	TGGAAGCCTGTTTCCTAGTCCA	570	10
		CAACCTGCGATCAGTTCGTTC	GGCGGATACAGCTGCCTCTC	531	11
		CAGCTGTATCCGCCGAAGTG	ACCTTCCAGGAGGAGAGGAATG	527	11A
		ACCCCACCTTTTCCTATCCC	AGGCACGAAGGCATAATTGG	542	12
		TGAGGTCTGCTCCATCAACAG	CTTCTTGCCATCTCGGACAA	625	12
		CCGGCTCTCAAGCTCACC	GTCACCCCATGCACCATG	603	12
		CAAGATCCAGATGGTGAGTAGTGG	TCCTTTTACCATTACTGTTTCTGCA	660	13 & 14
		CACTGAGAGGCCCTCTCACAC	GTTAGGCCACAAGTCACATTCTGT	588	15
	MUC4	ACCCCTCGCCTTACATTGTT	CCTTGTCCCATCTCTGTCCA	771	1
		CCACTGCCCTATTCACAGGT	CAAGGGGACACAGAGAGCAG	780	3
		GCCTCGGTAGGGGATCTTAT	GCAAACTGAGGCAGCAACT	779	4
		CCTTCAGGGTCTTGCATCAG	AACCTGGGGTATGTGGAGTG	812	5
		GTTACTGGCCTCGACTCTCC	AGGTTGTACCCTTGGCATTC	750	6
		CCAGGCTGTGTGACAGGTAA	GTCCCCATCCATCTCTCTGT	806	7
		GCTGACGAAACGACTGAACA	TACCAGAGGGGGAGCTCTTT	769	8
		TCAGGGTTTGGCTCTGAGTT	CTCTGCAATCTCCAGCCTTC	757	9
		GTTGATGCACACACCAAAGG	GCCAGGAATTGAACCTGTGT	786	10
		GGTGGGTTCTGAACTGAGGT	CAGGATGTTTGCTCAGGAGA	560	11
		TGAGCAAACATCCTGTCTGG	TTGAACCTGGAAGGGAATTG	735	12
		GCATCACCTCATCGTCACAC	GCCCTCTGTGTGGTTCTGAT	819	13
		ATGAGGGTGTCCTGTGAGCT	TTATGGCCACACCTGCAGTA	782	14
		GGGGTAGACCATGATGGAAG	TCTGTTGTGTCCACCCCTTA	878	15
		AACCCACCTGCACCTCTCTA	CAGAGGGACAACATGAGCAA	777	16
		AGAGAAAGGAGGCCCAGAAG	TCTAGGAGTTCCCGTTGTGG	702	17
		ATCCCATCCTAGTGCAGGTC	TGCCCTACTCACCTACCACA	639	18
		CTACACCCAGAAGCCCTTGA	ACGACGGAAACTCCCTGTCT	491	19
		AGTGAGCTTTGCAGGGAAAA	TTCACTGAGCAAGAGCTGGA	730	20
		CCTTGATCACAGGGTGAGGT	GGTGAAATGCCCTCTTGTGT	556	21
		GAGGAGGAAACACGGATGAA	GTGGGGATTCATCAAGCAGT	745	22 & 23
		GTGGGTTGGGGATCCAGTAT	ACCATGGCATTTCCAGACTC	595	24
		AGGGACCCAGCCTGTTGTAG	AGCTCACCTCCGCTCTTCTA	843	25
	MUC20	CTGGACTGTAGGACCCAGGA	GCAGTTTGTGATGGTCAGACA	816	1
		CATTCTTCCTCCCAGAGTGC	TTGAGGATGGTGATGTTGGA	695	2 & 3
		CAAGCCCTGTTACCCACAT	GTCAGATGGGCAGAAGAAAG	638	2 & 3
		CTCTGTTGGAACAAGCCACA	CTGGGTCCAGAGAAGGTGAG	672	2 & 3
		GGCAGGTTAAGGCTCAAGAA	TCTTAACCCACCGAGTCACA	847	4
		TCAGTTCTTGTTGGGAGCTG	ATCCCTCCCTGCATCATAAG	783	5
		CCTTACCCAGACATGGCAGT	AGGAAGGTACAGGCAGAGCA	697	5
	KIAA0226	GGCAGCAAGCCTGAAATTAG	AACAAGTGGCCCACAACAGT	518	2
		AGGTCTTCTGCCCAAGTGAA	GCAAATGAGTAGTTGCCGAAG	730	3
		TGTTGTTCAAGGGTCAACCA	TGCCCTGGAATTTGATAAGC	606	4
		GGAGCCATTAATCCCTTCCT	GCCATGACAGGAACTCCAAT	588	5
		TCTTGTCATGGCTTGTCTGC	CTCCCCAGCTCTTTGTCAAG	608	6
		ATTCCAGTGGCAGAAGCTGT	AGAAATGCCTTCTTGGCAAC	624	7
		TCATGCTTTTGGCTTAGCTG	TTCTCTTTCTGCCATTTGAGG	816	8
		GGACTGTTCCCTGTTGCTGT	CTGGCTCACCAGACGTACAC	503	10
		TTGTGGGGTAGGAGGACAAG	ACAGACTCCCCGAAGAGGTT	600	11
		AACAGCAGTGCACATCTTGG	GGCTCCCTTGAAACAAAGTG	919	12 & 13
		GACAGGAGGGGACTCTTTCC	GAGTTCTGCCTCCACCAGAG	855	14
		TGCCAATAAGTGGGATGTGA	GGAAACTCGGCACTTGAAAT	852	15
		GGCTGGTGCGTTATCCTTTA	TCAGGGGTACAGCAAAGTGA	774	16
		CCTTACAGGAGCCCTGTGTC	GTGGTGATCTTGGGAAGCTG	940	17 & 18
		AGGATGCAAAGCTTCCAGAC	CCACCCTACTTTCCATGTCC	859	19 & 20
		CAGCACTGCCTAGCTCCAG	GTCCCCACCAACCTAACAAA	861	21 & 22
RNA	Gene name	Forward primer	Reverse primer	Amplicon size	Exon
	TFRC	GGCTTTGAAGAACCAGATCG	TGGGCAAGGTTCAATAGGAG	110	10 & 11
	ACK1	CAAAGTGCTGGAGATGTTCG	GATTTCTTCAGGGCAGAGACC	128	16 & 17
	MUC4	AGCCAGCTGGACACTAAAGG	GAAAGGATGGCCTGGTAGGT	93	6 & 7
	MUC20	CACCCCTACCACTGTTCCAA	TGGGGTCAGTGAGGTCTTCT	107	2 & 4
	KIAA0226	CCCTCAAACAGCAAATCCTT	TGGAACGAGCCACTCTAGC	150	13 & 14
	MUC4		GCCAAAGGAGGCAGGAACATAAGCA	Approx, 250	1
	MUC4	TGCAGCAGGGGCTACTGTGAGAATG		Approx. 800	24
	ACK1		TCATTCTTGACGTACTCAAAGTGGGACAGG	Approx. 350	3
